# Supplementary material for: Impact of High-Pressure Homogenization on Enhancing the Extractability of Phytochemicals from Agri-Food Residues
Source: Molecules. 2023 Jul 26;28(15):5657. doi: 10.3390/molecules28155657 (PMC10420202; doi:10.3390/molecules28155657)
Supplement: Supplementary file 1 [file molecules-28-05657-s001.zip]

Archive with 1 entries (1 files):
- molecules-2492050-supplementary.pdf
